# Supplementary material for: The treatment strategy of R0 resection in colorectal cancer with synchronous para-aortic lymph node metastasis
Source: World J Surg Oncol. 2020 Aug 28;18:229. doi: 10.1186/s12957-020-02007-2 (PMC7456015; doi:10.1186/s12957-020-02007-2)
Supplement: Supplementary file 1 — Additional file 1. [file 12957_2020_2007_MOESM1_ESM.xlsx]

## Sheet: Sheet1
Pt	Age	gender	Location	Dissection	Surgery	CEA	CA19-9	T	N	Lateral pelvic LN (positive 0 negative 1)	M	Histology	PALN	NAC (yes 1 no 0)	AC (yes 1 no 0 )	Recurrence	Firsr recurrence location	RFS	Recurrence resection (yes 1 no 0)	outcome (death 0 alive 1)	OS	Last confirmation
1	57	M	S	PALND	1998-09-08	17	-	3	2	1	0	tub2	18	0	1	2007-03-05	mediastinal LN	3100	1	1	7442	2019/01/23
2	50	M	R	PALND	2005/01/08	80.9	51	4	2	0	0	tub2	24	0	1	2013-01-28	mediastinal LN	2942	1	1	5434	2019/11/25
3	49	M	R	Lymphadenectomy	2000/06/13	13.8	11	3	1	1	0	tub2	2	0	0	-	-	-	-	1	4612	2013/01/28
4	69	M	R	PALND	2007/07/24	2.3	16	3	1	1	0	tub2	2	1	0	2008/09/02	local	406	0	0	1898	2012/10/3
5	71	F	S	Lymphadenectomy	2014-10-29	3.2	21	3	2	1	0	por	1	0	0	2015-07-03	PALN	247	1	1	1836	2019-11-08
6	59	M	R	PALND	2012-08-29	3.9	6	3	2	1	0	tub2	2	0	0	2012-10-16	multiple liver	48	0	0	1419	2016-07-18
7	55	M	R	PALND	2016-08-05	21.1	8	3	2	1	0	tub2	11	0	1	2017-10-21	mediastinal LN	442	1	1	1200	2019-11-18
8	41	M	C	Lymphadenectomy	2016/6/29	78.6	74	3	1	1	0	muc	1	0	1	-	-	-	-	1	1175	2019-09-17
9	60	F	S	PALND	2015-11-25	4.9	19	4	2	1	peritoneum	tub2	4	0	0	2016-04-07	lung + liver +PALN	134	0	0	889	2018-05-02
10	74	F	R	PALND	2014-07-23	45.3	148	3	2	0	liver	pap	9	0	1	2015-06-30	liver + bone +PALN	342	0	0	793	2016-09-23
11	60	M	R	Lymphadenectomy	2002/08/15	4.5	8	4	2	1	liver	tub1	2	0	0	2003-03-19	multiple lung	216	0	0	694	2004/07/09
12	64	F	S	PALND	2000/09/07	50	23	4	2	1	0	tub2	4	0	0	2001-08-15	lung +PALN	342	0	0	552	2002/03/13
13	60	F	T	PALND	2018-04-13	4.9	2	3	1	1	0	tub2	6	0	1	-	-	-	-	1	543	2019-10-08
14	65	M	A	Lymphadenectomy	2006-03-07	-	-	5	2	1	0	por	1	0	1	2006-11-27	multiple bone	265	0	0	472	2007-06-22
15	62	M	R	Lymphadenectomy	2009/09/02	8.9	32	5	0	1	0	tub2	2	0	1	2010/7/6	lung +PALN	307	0	0	391	2010-09-28
16	57	M	R	Lymphadenectomy	2018-12-10	24.6	2	3	2	1	0	tub2	3	0	1	2019-11-21	multiple lung	346	0	1	346	2019-11-21
17	55	F	C	Lymphadenectomy	2004/0７/16	7.7	49	4	1	1	ovarian	tub2	1	0	1	2004-10-18	multiple bone	94	0	0	346	2005/06/27
18	41	M	S	PALND	2011-04-27	9.2	3	4	2	1	0	tub2	44	0	1	2011-08-15	lung + liver + bone	110	0	0	252	2012-01-04
19	56	F	R	PALND	2014-04-11	1	20	3	2	1	0	por	4	0	0	2014-05-16	liver + PALN	35	0	0	214	2014-11-11
20	76	F	R	Lymphadenectomy	2013-11-25	68.1	14	5	2	0	0	tub2	2	1	0	2014-03-20	liver + PALN	115	0	0	198	2014-06-11
